# Supplementary material for: Identification of Novel Quantitative Trait Nucleotides and Candidate Genes for Bacterial Wilt Resistance in Tobacco (Nicotiana tabacum L.) Using Genotyping-by-Sequencing and Multi-Locus Genome-Wide Association Studies
Source: Front Plant Sci. 2021 Oct 21;12:744175. doi: 10.3389/fpls.2021.744175 (PMC8566715; doi:10.3389/fpls.2021.744175)
Supplement: Supplementary file 1 [file Table_1.xlsx]

## Sheet: Sheet1
Table S1. The origins and types of 94 tobacco accessions
Number	Accession	Origin	Type
1	K399	USA	Flue-cured
2	NC82	USA	Flue-cured
3	C319	USA	Flue-cured
4	MC944	USA	Flue-cured
5	C206	USA	Flue-cured
6	NC89	USA	Flue-cured
7	C316	USA	Flue-cured
8	Dabaijin599 (flat leaf )	Shandong China	Flue-cured
9	Dabaijin599 (wrinkled leaf )	Shandong China	Flue-cured
10	Hukouyan	Guangdong China	Flue-cured
11	Yunyan85	Yunnan China	Flue-cured
12	6464	Henan China	Flue-cured
13	MC133	USA	Flue-cured
14	RS940	USA	Flue-cured
15	C176	USA	Flue-cured
16	NC729	USA	Flue-cured
17	K358	USA	Flue-cured
18	G70	USA	Flue-cured
19	G140	USA	Flue-cured
20	Yunyan97	Yunnan China	Flue-cured
21	Yuehong No.1	Guangdong China	Flue-cured
22	Fengzi No.6	Yunnan China	Flue-cured
23	Honghuadajinyuan	Yunnan China	Flue-cured
24	C411	USA	Flue-cured
25	H66B	Guangdong China	Flue-cured
26	G28	USA	Flue-cured
27	118-4	Guangdong China	Flue-cured
28	Lumeiyi	Yunnan China	Flue-cured
29	Danyu No.3	shandong China	Flue-cured
30	CF20	USA	Flue-cured
31	Xujing No.1	Henan China	Flue-cured
32	K394	USA	Flue-cured
33	VA116	USA	Flue-cured
34	RG11	USA	Flue-cured
35	930032	Guizhou China	Flue-cured
36	Nanxuan No.1	Guangdong China	Flue-cured
37	K326	USA	Flue-cured
38	Yanyan97	Fujian China	Flue-cured
39	NC27NF	USA	Flue-cured
40	Zhongyan90	Shandong China	Flue-cured
41	118-3	Guangdong China	Flue-cured
42	AKN-1	Guangdong China	Flue-cured
43	K346	USA	Flue-cured
44	C316	USA	Flue-cured
45	Maryland	USA	Flue-cured
46	Xiongge No.1	Guangdong China	Flue-cured
47	C371	USA	Flue-cured
48	CV088	Shandong China	Flue-cured
49	9878	Hunan China	Flue-cured
50	NC628	USA	Flue-cured
51	G33	USA	Flue-cured
52	NC72	USA	Flue-cured
53	C347	USA	Flue-cured
54	Bell 93	USA	Flue-cured
55	NC60	USA	Flue-cured
56	TI245	USA	Flue-cured
57	NC2514	USA	Flue-cured
58	ROX28	Guangdong China	Flue-cured
59	C48	USA	Flue-cured
60	RG22	USA	Flue-cured
61	C86	USA	Flue-cured
62	CO258	USA	Flue-cured
63	SC58	USA	Flue-cured
64	S1640	USA	Flue-cured
65	RG8	USA	Flue-cured
66	VA115	USA	Flue-cured
67	NC2326	USA	Flue-cured
68	C187	USA	Flue-cured
69	MC1014	USA	Flue-cured
70	G23	USA	Flue-cured
71	C213	USA	Flue-cured
72	ROX112	Guangdong China	Flue-cured
73	KE1	Zimbabwe	Flue-cured
74	G52	USA	Flue-cured
75	RG112	USA	Flue-cured
76	R2C-13	Guangdong China	Flue-cured
77	Somalia 5	Somalia	Flue-cured
78	Longjiang 851	Canada	Flue-cured
79	Lamson	USA	Flue-cured
80	Shuikou Shatou	Guangdong China	Flue-cured
81	Ruyuan No. 1	Guangdong China	Flue-cured
82	Ku Zhajia E1	Zimbabwe	Flue-cured
83	Hicks 187	Australia	Flue-cured
84	Chunlei No. 3	Fujian China	Flue-cured
85	Manguang	USA	Flue-cured
86	Japan 4	Japan	Flue-cured
87	RG17	USA	Flue-cured
88	MS yueyan96	Guangdong China	Flue-cured
89	Yueyan97	Guangdong China	Flue-cured
90	MSNX232	Guangdong China	Flue-cured
91	Qinggeng	Guangdong China	Sun-cured
92	81-26	Guangdong China	Sun-cured
93	KY14	USA	Burley
94	TN90	USA	Burley
