# Supplementary material for: Identification of Novel Quantitative Trait Nucleotides and Candidate Genes for Bacterial Wilt Resistance in Tobacco (Nicotiana tabacum L.) Using Genotyping-by-Sequencing and Multi-Locus Genome-Wide Association Studies
Source: Front Plant Sci. 2021 Oct 21;12:744175. doi: 10.3389/fpls.2021.744175 (PMC8566715; doi:10.3389/fpls.2021.744175)
Supplement: Supplementary file 2 [file Table_2.xlsx]

## Sheet: Sheet1
Table S2. Sequencing data of test materials
Sample	Raw base (bp)	Clean base (bp)	Effective ratio (%)	Q20 (%)	Q30 (%)	GC (%)	Clean reads	Mapped reads	Mapping ratio (%)
NT1	1755751332	1708262632	97.3	98.72	96.23	40.86	12169714	11212734	92.14
NT2	2379339504	2320352017	97.52	98.81	96.44	40.31	16516104	15013878	90.9
NT3	3282174084	3171530553	96.63	98.55	95.82	40.82	22630722	21199671	93.68
NT4	693098876	676971694	97.67	98.78	96.36	41.66	4815016	4458130	92.59
NT5	2021142516	1963586473	97.15	98.69	96.13	40.28	13985336	13033210	93.19
NT6	1578144832	1538905817	97.51	98.77	96.34	40.43	10953614	10140425	92.58
NT7	2774893000	2704406324	97.46	98.76	96.3	40.58	19255800	17822506	92.56
NT8	3221156116	3136915063	97.38	98.77	96.35	40.28	22335184	20763941	92.97
NT9	1356457272	1301486575	95.95	98.43	95.48	40.47	9290142	8572490	92.28
NT10	905211092	880326091	97.25	98.72	96.22	40.56	6270024	5816868	92.77
NT11	1759512628	1713827139	97.4	98.72	96.16	41.21	12205526	11382591	93.26
NT12	776302072	759181901	97.79	98.69	95.98	41.27	5397464	4998163	92.6
NT13	837813916	819873938	97.86	98.85	96.55	40.28	5825372	5366232	92.12
NT14	1218628096	1193683342	97.95	98.88	96.59	40.84	8481910	7567823	89.22
NT15	1081172096	1029479127	95.22	98.33	95.18	40.29	7356146	6743905	91.68
NT16	1006231028	985300813	97.92	98.86	96.55	40.25	7002578	6461418	92.27
NT17	1587304968	1544252784	97.29	98.74	96.24	40.29	10992816	10183085	92.63
NT18	1487829708	1424214373	95.72	98.32	95.13	40.63	10169442	9304485	91.49
NT19	870600580	850872199	97.73	98.82	96.46	40.35	6048454	5467626	90.4
NT20	2240285720	2178072969	97.22	98.69	96.13	41.19	15518908	14509417	93.5
NT21	1605418204	1569105365	97.74	98.8	96.41	40.53	11158804	10410684	93.3
NT22	1096289700	1043756018	95.21	98.26	95.04	40.27	7460678	6882045	92.24
NT23	1111060824	1083666820	97.53	98.74	96.14	41.35	7709400	7185733	93.21
NT24	1362027080	1312544910	96.37	98.44	95.42	40.49	9366346	8735838	93.27
NT25	1438337880	1380754323	96	98.37	95.25	40.52	9855858	9102834	92.36
NT26	756727940	738783823	97.63	98.75	96.16	41.3	5254340	4931345	93.85
NT27	1350157584	1300307933	96.31	98.44	95.42	40.44	9277066	8565834	92.33
NT28	910532116	888677227	97.6	98.76	96.2	41.19	6321544	5928481	93.78
NT29	1422709360	1370732675	96.35	98.47	95.52	40.19	9778874	9082280	92.88
NT30	1217964388	1187612439	97.51	98.63	95.82	41.84	8455320	7870430	93.08
NT31	1171541748	1131589702	96.59	98.45	95.43	40.55	8068418	7509305	93.07
NT32	1099059552	1073738663	97.7	98.8	96.28	40.21	7645246	7068073	92.45
NT33	958237868	933431308	97.41	98.62	95.79	41.74	6645150	6163157	92.75
NT34	731712368	713158740	97.46	98.61	95.78	41.55	5075708	4741197	93.41
NT35	740668024	720068178	97.22	98.6	95.76	41.57	5127634	4734074	92.32
NT36	1624924744	1547372839	95.23	98.32	95.16	40.1	11055222	10243373	92.66
NT37	1327959860	1277682408	96.21	98.4	95.31	39.97	9116192	8435766	92.54
NT38	1128240836	1084000965	96.08	98.33	95.11	40.54	7735988	7188475	92.92
NT39	1583837896	1514942760	95.65	98.43	95.47	40.19	10811180	10024581	92.72
NT40	885498652	861797477	97.32	98.71	96.07	40.17	6134860	5710084	93.08
NT41	929980720	907521424	97.58	98.63	95.82	41.73	6457788	6042342	93.57
NT42	844481100	826494991	97.87	98.8	96.28	41.49	5875730	5456677	92.87
NT43	1189495092	1157477306	97.31	98.61	95.7	41.38	8260434	7695111	93.16
NT44	806557728	782558024	97.02	98.57	95.62	41.17	5585910	5246508	93.92
NT45	929960272	910290175	97.88	98.88	96.62	40.61	6469464	6074625	93.9
NT46	1736580480	1698273774	97.79	98.82	96.48	40.17	12073354	11286331	93.48
NT47	1419053996	1383834171	97.52	98.76	96.32	40.3	9843970	9164685	93.1
NT48	1275789060	1222040013	95.79	98.45	95.53	39.91	8722542	8074358	92.57
NT49	994213852	973039030	97.87	98.74	96.12	41.49	6917022	6395283	92.46
NT50	1448086464	1407638701	97.21	98.6	95.67	41.98	10043134	9415657	93.75
NT51	1595760500	1556791382	97.56	98.81	96.43	41.29	11075616	10320892	93.19
NT52	1124172820	1092764164	97.21	98.57	95.6	41.83	7796318	7306694	93.72
NT53	1237432304	1205477947	97.42	98.62	95.7	41.8	8597020	8117038	94.42
NT54	1448890468	1408554605	97.22	98.59	95.63	41.79	10048560	9468799	94.23
NT55	1155308024	1131375112	97.93	98.82	96.33	41.22	8038872	7568846	94.15
NT56	1746041656	1695009278	97.08	98.6	95.69	41.3	12100816	11347756	93.78
NT57	1359481020	1323345428	97.34	98.62	95.7	41.62	9438646	8885970	94.14
NT58	1689308112	1652976170	97.85	98.84	96.5	41.06	11752110	11060101	94.11
NT59	1415358872	1380420303	97.53	98.79	96.4	40.34	9816894	9099160	92.69
NT60	1617649232	1546641719	95.61	98.39	95.37	40.12	11042606	10240841	92.74
NT61	1457934448	1392939141	95.54	98.33	95.22	39.93	9946626	9225083	92.75
NT62	748131260	726397123	97.09	98.58	95.64	41.49	5183622	4856130	93.68
NT63	1297111496	1267189796	97.69	98.81	96.42	41.26	9011000	8453947	93.82
NT64	2997591316	2906773920	96.97	98.49	95.4	41.74	20764438	19442038	93.63
NT65	1253360160	1224564729	97.7	98.82	96.46	41.07	8707210	8190868	94.07
NT66	1292203408	1255570266	97.17	98.61	95.71	41.21	8958902	8401262	93.78
NT67	1407841676	1377005714	97.81	98.83	96.49	40.98	9789926	9136758	93.33
NT68	3053360112	2950353200	96.63	98.42	95.24	41.85	21094014	19827447	94
NT69	1029188452	1001387313	97.3	98.62	95.75	41.24	7144470	6674005	93.42
NT70	1443573136	1408590035	97.58	98.78	96.35	41.39	10021102	9281808	92.62
NT71	850993788	826826316	97.16	98.62	95.75	41.46	5898780	5527833	93.71
NT72	1106388740	1079325926	97.55	98.79	96.39	41.19	7677280	7166168	93.34
NT73	1489020236	1428199447	95.92	98.4	95.37	40.36	10196994	9363255	91.82
NT74	2241682716	2174670404	97.01	98.51	95.43	41.94	15530358	14378935	92.59
NT75	1282037344	1247440865	97.3	98.63	95.77	41.4	8897716	8326410	93.58
NT76	957905020	938919162	98.02	98.86	96.44	41.14	6668202	6243855	93.64
NT77	1122360900	1090137830	97.13	98.62	95.76	41.15	7778458	7269808	93.46
NT78	1139253788	1112000996	97.61	98.78	96.35	41.33	7908322	7386825	93.41
NT79	1168947976	1145674559	98.01	98.86	96.44	40.95	8140110	7588067	93.22
NT80	1657947412	1601422024	96.59	98.44	95.28	41.62	11446246	10727484	93.72
NT81	1577535652	1540394118	97.65	98.78	96.26	40.56	10960388	10150139	92.61
NT82	1013184200	982725749	96.99	98.56	95.59	41.43	7015578	6538951	93.21
NT83	3401324012	3294087793	96.85	98.47	95.35	41.77	23541352	22057335	93.7
NT84	1471780016	1409288228	95.75	98.46	95.53	40.3	10055310	9269444	92.18
NT85	1070456492	1046948035	97.8	98.81	96.43	40.72	7443324	6988152	93.88
NT86	1692012360	1630273957	96.35	98.51	95.62	40.76	11624290	10689589	91.96
NT87	1644607932	1598061661	97.17	98.68	96.09	41.41	11384688	10669833	93.72
NT88	1276811460	1249353473	97.85	98.84	96.48	41.33	8881786	8318581	93.66
NT89	787096912	767966957	97.57	98.73	96.11	40.55	5467414	5057916	92.51
NT90	1678555304	1629687433	97.09	98.67	96.07	41.29	11612070	10859433	93.52
NT91	1610912184	1551160471	96.29	98.49	95.6	40.14	11064402	10270695	92.83
NT92	917163232	896747867	97.77	98.8	96.3	41.1	6374466	5959006	93.48
NT93	1835193516	1706939672	93.01	97.99	94.44	40.43	12255854	11330406	92.45
NT94	1503753872	1448971917	96.36	98.51	95.64	40.66	10330714	9638215	93.3
Average	1.41273e+09	1.37027e+09	97.06	98.63	95.9	40.92	9766024	9085803	93.01
