# Supplementary material for: Identification of Novel Quantitative Trait Nucleotides and Candidate Genes for Bacterial Wilt Resistance in Tobacco (Nicotiana tabacum L.) Using Genotyping-by-Sequencing and Multi-Locus Genome-Wide Association Studies
Source: Front Plant Sci. 2021 Oct 21;12:744175. doi: 10.3389/fpls.2021.744175 (PMC8566715; doi:10.3389/fpls.2021.744175)
Supplement: Supplementary file 3 [file Table_3.xlsx]

## Sheet: Sheet1
Table S3. Statistical summary of high-quality SNPs identified using genotyping-by-sequencing
Chr.	Chr. Size (kb)	No. of SNP	Density of SNPs (kb/SNP)
Nt01	134462	6814	19.73
Nt02	108819	2966	36.69
Nt03	97013.4	4575	21.21
Nt04	135744	4343	31.26
Nt05	108703	6587	16.5
Nt06	134618	8208	16.4
Nt07	104460	5485	19.04
Nt08	108232	5802	18.65
Nt09	103317	3353	30.81
Nt10	115591	6064	19.06
Nt11	84098.9	5181	16.23
Nt12	126653	4207	30.11
Nt13	138766	4333	32.03
Nt14	114621	3638	31.51
Nt15	115302	3039	37.94
Nt16	99269.2	5430	18.28
Nt17	215493	9583	22.49
Nt18	112517	5767	19.51
Nt19	154717	5496	28.15
Nt20	104983	6115	17.17
Nt21	81519.8	3183	25.61
Nt22	162286	8051	20.16
Nt23	127191	4201	30.28
Nt24	118090	4181	28.24
