# Supplementary material for: Identification of Novel Quantitative Trait Nucleotides and Candidate Genes for Bacterial Wilt Resistance in Tobacco (Nicotiana tabacum L.) Using Genotyping-by-Sequencing and Multi-Locus Genome-Wide Association Studies
Source: Front Plant Sci. 2021 Oct 21;12:744175. doi: 10.3389/fpls.2021.744175 (PMC8566715; doi:10.3389/fpls.2021.744175)
Supplement: Supplementary file 4 [file Table_4.xlsx]

## Sheet: Sheet1
Table S4. Distribution of TBW resistance superior alleles in 94 tobacco accessions.
QTN name	Chromosome	Position (bp)	TBW resistance superior allele	Alternative allele	No. of accessions	Percentage (%)	Average TBW-DI
							TBW reistance superior allele	Alternative allele	Significance
qTBW-1-1	Nt01	37016222	CC	TT/CT	41	43.62	43.95	56.89	*
qTBW-1-2	Nt01	51696366	GG	GT/TT	9	9.57	35.35	57.24	**
qTBW-2-1	Nt02	72820038	CT	CC	25	26.6	37.03	51.69	**
qTBW-3-1	Nt03	34243911	AA	CC/CA	4	4.26	35.66	57.15	**
qTBW-3-2	Nt03	35123140	TT	CT/CC	1	1.06	32.64	50.93	**
qTBW-4-1	Nt04	35325384	AA	GA/GG	16	17.02	39.51	53.71	**
qTBW-4-2	Nt04	40894957	GG	GA	54	57.45	44.74	55.14	*
qTBW-4-3	Nt04	113176005	TC	CC/TT	31	32.98	43.09	57.7	**
qTBW-4-4	Nt04	126224139	CC	TT/CT	27	28.72	38.18	57.43	**
qTBW-7-1	Nt07	7571216	TC	TT	37	39.36	40.67	57.68	**
qTBW-7-2	Nt07	30847693	AC	CC	81	86.17	45.11	61.31	**
qTBW-7-3	Nt07	60177410	GA	GG	39	41.49	44.76	55.6	*
qTBW-10-1	Nt10	56383019	TC	CC	91	96.81	46.91	60.6	**
qTBW-11-1	Nt11	40714656	TT	CC/TC	13	13.83	38.92	58.11	**
qTBW-11-2	Nt11	50906143	GA	GG	52	55.32	45.96	69.23	**
qTBW-14-1	Nt14	3465200	TT	CC/TC	68	72.34	43.98	63.77	**
qTBW-14-2	Nt14	69653438	CC	TT	66	70.21	44.22	58.04	**
qTBW-16-1	Nt16	15141918	CT	CC	27	28.72	44.04	58.68	**
qTBW-16-2	Nt16	75282825	GG	AG	14	14.89	40.45	68.79	**
qTBW-17-1	Nt17	48243892	GA	GG	19	20.21	41.3	72.44	**
qTBW-17-2	Nt17	79641667	CC	TT/TC	9	9.57	37.3	47.1	**
qTBW-17-3	Nt17	103649413	CC	TT/CT	30	31.91	36.82	54.34	**
qTBW-17-4	Nt17	108558750	GG	GT/TT	35	37.23	39.15	53.82	**
qTBW-17-5	Nt17	172367035	GA	GG	60	63.83	44.29	54.11	*
qTBW-17-6	Nt17	172718671	CC	TT/CT	15	15.96	38.26	59.95	**
qTBW-18-1	Nt18	31032756	TT	TC	80	85.11	46.2	53.88	**
qTBW-18-2	Nt18	31188535	TG	GG	30	31.91	43.07	50.55	*
qTBW-18-3	Nt18	36818226	TT	CC/TC	6	6.38	31.73	48.92	**
qTBW-18-4	Nt18	81285311	TT	TC	27	28.72	38.17	51.05	**
qTBW-19-1	Nt19	60933888	TT	CC/TC	39	41.49	39.25	56.44	**
qTBW-19-2	Nt19	92990637	GG	AA/AG	10	10.64	42.84	58.26	**
qTBW-20-1	Nt20	45986131	AA	AC	55	58.51	41.55	55.4	*
qTBW-20-2	Nt20	47568998	TT	CC/CT	3	3.19	45.02	59.41	**
qTBW-22-1	Nt22	1437500	AG	AA	15	15.96	43.61	55.25	**
qTBW-22-2	Nt22	79361894	CC	CT	25	26.6	44.62	54.87	*
qTBW-22-3	Nt22	118588843	TT	CC/CT	34	36.17	43.66	71.14	**
qTBW-23-1	Nt23	29888578	CC	TT/CT	15	15.96	40.76	66.4	**
qTBW-24-1	Nt24	49518556	GA	GG	91	96.81	46.57	70.96	**
No. of accessions: Number of accessions having TBW resistance superior alleles
Percentage (%): TBW resistance superior allele number within the 94 accessions/total allele number accession × 100%.
Significance: * and **: the 0.05 and 0.01 levels of significance, respectively
