# Supplementary material for: Identification of Novel Quantitative Trait Nucleotides and Candidate Genes for Bacterial Wilt Resistance in Tobacco (Nicotiana tabacum L.) Using Genotyping-by-Sequencing and Multi-Locus Genome-Wide Association Studies
Source: Front Plant Sci. 2021 Oct 21;12:744175. doi: 10.3389/fpls.2021.744175 (PMC8566715; doi:10.3389/fpls.2021.744175)
Supplement: Supplementary file 5 [file Table_5.xlsx]

## Sheet: Sheet1
Table S5. Predicted candidate genes for TBW resistance near stable QTNs.
Genome-wide association study			Tobacco genes			Comparative genomic study			KEGG pathways
QTN name	Chr.	Position (bp)	Gene id	Chr.	Position (bp)	Arabidopsis gene	Gene name	Functional annotation
qTBW-1-1	Nt01	37016222	Nitab4.5_0002140g0040	Nt01	37384066-37385355	AT3G14600		Ribosomal protein L18ae	Ribosome
qTBW-2-1	Nt02	72820038	Nitab4.5_0003495g0050	Nt02	72229223-72236990	AT2G05710	ACO3	aconitase 3	Carbon metabolism, Biosynthesis of amino acids
			Nitab4.5_0001913g0150	Nt02	72564680-72570951	AT3G20410	CPK9	calmodulin-domain protein kinase 9	Plant-pathogen interaction
qTBW-3-1	Nt03	34243911	Nitab4.5_0001039g0060	Nt03	33606548-33607924	AT5G67260	CYCD3;2	CYCLIN D3;2	Plant hormone signal transduction
			Nitab4.5_0000929g0030	Nt03	34096391-34097970	AT4G24240	WRKY7	WRKY DNA-binding protein 7	Plant hormone signal transduction
qTBW-3-2	Nt03	35123140	Nitab4.5_0002694g0030	Nt03	35540715-35541637	AT4G34050	CCoAOMT1	S-adenosyl-L-methionine-dependent methyltransferases superfamily protein	Stilbenoid, diarylheptanoid and gingerol biosynthesis, Flavonoid biosynthesis, Phenylpropanoid biosynthesis
qTBW-4-1	Nt04	35325384	Nitab4.5_0001360g0190	Nt04	35680263-35682640	AT4G13940	HOG1	S-adenosyl-L-homocysteine hydrolase	Cysteine and methionine metabolism
qTBW-4-2	Nt04	40894957	Nitab4.5_0004170g0070	Nt04	40382490-40388151	AT5G08370	AGAL2	alpha-galactosidase 2	Sphingolipid metabolism
			Nitab4.5_0000430g0170	Nt04	41643245-41644204	AT1G73500	MKK9	MAP kinase kinase 9	MAPK signaling pathway - plant
			Nitab4.5_0000430g0020	Nt04	40938282-40942437	AT3G43810	CAM7	calmodulin 7	Phosphatidylinositol signaling system, MAPK signaling pathway - plant, Plant-pathogen interaction
qTBW-4-3	Nt04	113176005	Nitab4.5_0000009g0170	Nt04	113889774-113891127	AT1G07730		Disease resistance-responsive (dirigent-like protein) family protein	Plant-pathogen interaction
qTBW-4-4	Nt04	126224139	Nitab4.5_0000016g0210	Nt04	125975274-125981805	AT5G06839	bZIP65	bZIP transcription factor family protein	Plant hormone signal transduction
			Nitab4.5_0000016g0330	Nt04	126723607-126737680	AT3G15190		30S ribosomal protein S2	Ribosome
qTBW-7-1	Nt07	7571216	Nitab4.5_0004917g0060	Nt07	7481312-7484769	AT4G12110	SMO1-1	sterol-4alpha-methyl oxidase 1-1	Steroid biosynthesis
qTBW-7-2	Nt07	30847693	Nitab4.5_0002576g0030	Nt07	30084784-30090857	AT5G64200	SC35	ortholog of human splicing factor SC35	Spliceosome
			Nitab4.5_0002576g0050	Nt07	30023287-30023535	AT1G17345		SAUR-like auxin-responsive protein family	Plant hormone signal transduction
qTBW-7-3	Nt07	60177410	Nitab4.5_0001149g0010	Nt07	60841591-60845299	AT3G06350	MEE32	dehydroquinate dehydratase	Phenylalanine, tyrosine and tryptophan biosynthesis
qTBW-10-1	Nt10	56383019	Nitab4.5_0002067g0050	Nt10	56944944-56968916	AT1G06550		ATP-dependent caseinolytic (Clp) protease	Carbon metabolism
qTBW-11-1	Nt11	40714656	Nitab4.5_0002677g0020	Nt11	41395458-41420257	AT5G44200	CBP20	CAP-binding protein 20	Spliceosome
qTBW-14-1	Nt14	3465200	Nitab4.5_0000401g0110	Nt14	4346893-4352307	AT4G22330	CES1	Alkaline phytoceramidase (aPHC)	Sphingolipid metabolism
qTBW-16-2	Nt16	75282825	Nitab4.5_0000553g0050	Nt16	75626992-75628578	AT1G34245	EPF2	Putative membrane lipoprotein	MAPK signaling pathway - plant
			Nitab4.5_0002415g0060	Nt16	74347570-74355653	AT4G08170		Inositol 1,3,4-trisphosphate 5/6-kinase family protein	Phosphatidylinositol signaling system
qTBW-17-1	Nt17	48243892	Nitab4.5_0000268g0040	Nt17	48866935-48876331	AT4G32410	CESA1	cellulose synthase 1	Carbon metabolism
qTBW-17-2	Nt17	79641667	Nitab4.5_0003194g0050	Nt17	80405560-80408390	AT1G26910	RPL10B	Ribosomal protein L16p/L10e family protein	Ribosome
			Nitab4.5_0003475g0040	Nt17	79848027-79850759	AT5G23740	RPS11-BETA	ribosomal protein S11-beta	Ribosome
			Nitab4.5_0003194g0080	Nt17	80483887-80488082	AT1G64230	UBC28	ubiquitin-conjugating enzyme 28	Protein processing in endoplasmic reticulum
qTBW-17-3	Nt17	103649413	Nitab4.5_0002909g0080	Nt17	103032362-103035156	AT4G09800	RPS18C	S18 ribosomal protein	Ribosome
			Nitab4.5_0000274g0070	Nt17	103616700-103618960	AT5G15130	WRKY72	WRKY DNA-binding protein 72	Plant hormone signal transduction
			Nitab4.5_0004813g0040	Nt17	102770959-102771360	ATCG00780		Ribosomal protein L14	Ribosome
qTBW-17-4	Nt17	108558750	Nitab4.5_0000036g0180	Nt17	107953894-107955669	AT4G37770	ACS8	1-amino-cyclopropane-1-carboxylate synthase 8	Cysteine and methionine metabolism
			Nitab4.5_0000036g0310	Nt17	108808015-108814203	AT2G22780	PMDH1	peroxisomal NAD-malate dehydrogenase 1	Cysteine and methionine metabolism
			Nitab4.5_0000036g0440	Nt17	109261210-109269307	AT4G37930	SHMT1	serine transhydroxymethyltransferase 1	Biosynthesis of amino acids
			Nitab4.5_0000036g0190	Nt17	107945445-107950138	AT4G37760	SQE3	squalene epoxidase 3	Steroid biosynthesis
qTBW-18-1	Nt18	31032756	Nitab4.5_0000205g0070	Nt18	31494233-31496212	AT3G43810	CAM7	calmodulin 7	Phosphatidylinositol signaling system, MAPK signaling pathway
			Nitab4.5_0000205g0150	Nt18	31209292-31212779	AT5G52640	RAR1	protein binding;zinc ion binding	Plant-pathogen interaction
qTBW-18-3	Nt18	36818226	Nitab4.5_0008776g0040	Nt18	37670057-37673842	AT5G05700	ATE1	ATPase E1	Spliceosome
			Nitab4.5_0003339g0050	Nt18	36437905-36446277	AT2G04030	Hsp90.5	Chaperone protein htpG family protein	Plant-pathogen interaction
			Nitab4.5_0008776g0010	Nt18	37674850-37677848	AT1G13700	PGL1	6-phosphogluconolactonase 1	Carbon metabolism
qTBW-18-4	Nt18	81285311	Nitab4.5_0002890g0050	Nt18	82120516-82132884	AT1G80070	EMB14	Pre-mRNA-processing-splicing factor	Spliceosome
			Nitab4.5_0002630g0010	Nt18	80472312-80475228	AT4G25810	XTH23	xyloglucan endotransglycosylase 6	Plant hormone signal transduction
qTBW-19-1	Nt19	60933888	Nitab4.5_0001651g0130	Nt19	61601498-61618426	AT4G03080	BSL1	BRI1 suppressor 1 (BSU1)-like 1	Plant hormone signal transduction
			Nitab4.5_0000824g0070	Nt19	60658140-60663328	AT3G62980	TIR1	F-box/RNI-like superfamily protein	Plant hormone signal transduction
qTBW-20-1	Nt20	45986131	Nitab4.5_0000641g0050	Nt20	45691852-45698378	AT1G74590	GSTU10	glutathione S-transferase TAU 10	Glutathione metabolism
			Nitab4.5_0000641g0040	Nt20	45688495-45690950	AT1G26880		Ribosomal protein L34e superfamily protein	Ribosome
qTBW-22-2	Nt22	79361894	Nitab4.5_0000931g0040	Nt22	78869887-78873068	AT4G16210	E-COAH-2	enoyl-CoA hydratase/isomerase A	Phenylalanine metabolism
			Nitab4.5_0003476g0010	Nt22	79068808-79077333	AT2G18790	OOP1	phytochrome B	Circadian rhythm - plant
			Nitab4.5_0003294g0020	Nt22	80291458-80294183	AT3G62980		Ras-related small GTP-binding family protein	Protein processing in endoplasmic reticulum
			Nitab4.5_0003476g0040	Nt22	79193603-79194133	AT1G07730		Disease resistance-responsive (dirigent-like protein) family protein	Plant-pathogen interaction
qTBW-23-1	Nt23	29888578	Nitab4.5_0000337g0220	Nt23	29902957-29913047	AT4G35230	BSK1	BR-signaling kinase 1	Plant hormone signal transduction
			Nitab4.5_0000337g0060	Nt23	29167631-29173039	AT4G24190	Hsp90-7	Chaperone protein htpG family protein	Plant-pathogen interaction, Protein processing in endoplasmic reticulum
qTBW-24-1	Nt24	49518556	Nitab4.5_0000123g0120	Nt24	50453619-50456523	AT3G43810	CAM7	calmodulin 7	Phosphatidylinositol signaling system, MAPK signaling pathway - plant
			Nitab4.5_0000123g0350	Nt24	49842911-49847843	AT2G40890	CYP98A3	cytochrome P450, family 98, subfamily A, polypeptide 3	Stilbenoid, diarylheptanoid and gingerol biosynthesis, Flavonoid biosynthesis, Phenylpropanoid biosynthesis
